# Supplementary material for: Anticandidal Activity of Capsaicin and Its Effect on Ergosterol Biosynthesis and Membrane Integrity of Candida albicans
Source: Int J Mol Sci. 2023 Jan 5;24(2):1046. doi: 10.3390/ijms24021046 (PMC9860720; doi:10.3390/ijms24021046)
Supplement: Supplementary file 1 [file ijms-24-01046-s001.zip]

Archive with 1 entries (1 files):
- ijms-2021452-supplementary.pdf
